# Supplementary material for: SmMYB4 Is a R2R3-MYB Transcriptional Repressor Regulating the Biosynthesis of Phenolic Acids and Tanshinones in Salvia miltiorrhiza
Source: Metabolites. 2022 Oct 12;12(10):968. doi: 10.3390/metabo12100968 (PMC9609640; doi:10.3390/metabo12100968)
Supplement: Supplementary file 1 [file metabolites-12-00968-s001.zip]

Archive with 1 entries (1 files):
- metabolites-1932614-supplementary.pdf
